# Supplementary material for: Adaptive divergence in body size overrides the effects of plasticity across natural habitats in the brown trout
Source: Ecol Evol. 2013 May 23;3(7):1931–41. doi: 10.1002/ece3.579 (PMC3728935; doi:10.1002/ece3.579)
Supplement: Supplementary file 2 [file ece30003-1931-SD2.txt]

Supplementary information
Supplementary figure1. Averagesurvival rates (with 95% confidenceintervals) for compared trout 
populations within combinations of natural rearing environments (streams) and experimental years. 
Noneof the fivepopulation comparisons yielded a statistically significantdifference in survival.
